# Supplementary material for: Rapid Detection of Gut Microbial Metabolite Trimethylamine N-Oxide for Chronic Kidney Disease Prevention
Source: Biosensors (Basel). 2021 Sep 14;11(9):339. doi: 10.3390/bios11090339 (PMC8469701; doi:10.3390/bios11090339)
Supplement: Supplementary file 1 [file biosensors-11-00339-s001.zip]

Archive with 1 entries (1 files):
- biosensors-1369055-sup.pdf
